# Supplementary material for: Effect of 14-Week Supplementation of Highly Purified Policosanol (Raydel®) and a Sugar Cane Extract Powder (SCEP) on Dyslipidemia and Oxidative Variables in Hyperlipidemic Zebrafish: Insight into Liver, Kidney, and Brain Health
Source: Curr Issues Mol Biol. 2025 May 13;47(5):354. doi: 10.3390/cimb47050354 (PMC12109632; doi:10.3390/cimb47050354)
Supplement: Supplementary file 1 [file cimb-47-00354-s001.zip]

Archive with 1 entries (1 files):
- cimb-3626728-supplementary.pdf
